# Supplementary material for: Potential for physician communication to build favorable medication beliefs among older adults with hypertension: A cross-sectional survey
Source: PLoS One. 2019 Jan 7;14(1):e0210169. doi: 10.1371/journal.pone.0210169 (PMC6322726; doi:10.1371/journal.pone.0210169)
Supplement: S1 File — (PRN) [file pone.0210169.s001.prn]

UNIQ_ID S6Q4    S6Q3    S6Q5    S6Q6    S6Q7    S6Q11   S6Q9    NlivingsS6Q10   comorbidP2S1Q2  BMQoveruBMQharm BMQ     PCAS1   PCAS2   PCAS
ABC1          79Male          14White   No         35000Alone          1Divorced2             20      13      11      2461.11111      60121.1111
ABC7          74Female        13White   No         20000Alone          1Widowed 0              5      14       8      2266.6666766.66667133.3333
ABC8          87Female        12White   No         20000Alone          1Widowed 2             12      12       7      1952.7777866.66667119.4444
ABC9          86Male          17Black   No         55000Spouse         2Married 0              1      14       5      1983.3333383.33333166.6667
ABC10         66Female        16Black   No         32000Alone          1Widowed 1              2       8       9      1783.33333      90173.3333
ABC11         70Female        11Black   Yes         1325Alone          1Widowed 1              5      11      10      2169.4444476.66667146.1111
ABC13         82Male          12White   No         50000Spouse         2Married 1             10      11       7      1869.44444      80149.4444
ABC14         64Female        13White   No         50000Spouse         2Married 1             10      13       7      20      7573.33333148.3333
ABC16         86Male          12White   No         30000Alone          1Widowed 0              7      11      12      2386.1111183.33333169.4444
ABC17         64Female        16White   No         23000Companio       2Never Ma2              0      10       5      1563.88889      60123.8889
ABC18         85Male          12White   No         23000Alone          1Widowed 1             13       8       8      1697.22222     100197.2222
ABC19         78Female        14White   No         50000Spouse;a       3Married 2             15      10       7      1788.88889      80168.8889
ABC20         70Male           7White   No         11000Spouse         2Married 1             15       8      12      2066.6666753.33333     120
ABC21         79Female        14White   No         60000Alone          1Widowed 0             20      14       7      2186.1111183.33333169.4444
ABC23         75Female        14White   No         32000Alone          1Widowed 0             10      16      12      2866.6666753.33333     120
ABC28         71Female        14White   No         10000Spouse         2Married 0             10      11      10      2172.2222273.33333145.5556
ABC30         71Female        16White   No         50000Spouse         2Married 0              2      13       7      2097.22222     100197.2222
ABC32         76Male          12White   No         50000Spouse         2Married 1              6      15      12      2791.66667      90181.6667
ABC33         68Female        16White   No         58000Alone          1Divorced2              5      13       4      1791.6666796.66667188.3333
ABC35         75Male          16White   No         50000Spouse         2Married 0             15      15       8      23      75      80     155
ABC36         53Female        14White   No         18000Alone          1Divorced0              2      18      12      3061.11111      50111.1111
ABC37         71Female        12Black   No         30000Alone          1Widowed 1              6       7       4      11     100     100     200
ABC38         68Female        17White   No         26000Daughter       2Widowed 2             18      12       8      2080.55556      80160.5556
ABC39         81Female        12White   No         25000Spouse         2Married 2             20       9      12      2188.88889      80168.8889
ABC40         80Female        16White   No         25000Alone          1Divorced1             10      17      11      2877.7777883.33333161.1111
ABC41         69Male          12White   No         36000Alone          1Divorced2             30      10       8      1866.66667      80146.6667
ABC42         87Male          12White   No         30000Spouse         2Married 2             10      10       8      1886.1111186.66667172.7778
ABC44         67Female        17Black   No         56000Spouse         2Married 0             13      14      12      26     10096.66667196.6667
ABC46         85Male            White   No              Daughter       2Widowed 2              4      11      11      2266.6666766.66667133.3333
ABC47         78Female         9Black   No         30000Spouse         2Married 2              6      10       9      1966.6666766.66667133.3333
ABC48         67Female        17White   No         45000Alone          1Never Ma1             30       8       6      14     100     100     200
ABC49         80Female        12White   No         24000Alone          1Widowed 0             25      12       9      2186.1111183.33333169.4444
ABC51         71Female        17Black   No              Alone          1Widowed 2              4      13      10      2397.22222      90187.2222
ABC52         82Female          Black   Yes         6432Spouse;D       2Married 0             10      18      18      3663.8888956.66667120.5556
ABC54         75Female        12Black   No         12000Alone          1Widowed 2              1      13       8      2186.1111183.33333169.4444
ABC55         67Male          11Black   No         15000Alone          1Divorced1             20      10       7      1766.6666766.66667133.3333
ABC56         61Female        13AmericanNo         12000Daughter       2Never Ma0              4      13      11      2461.1111163.33333124.4444
ABC57         70Female        13Black   No         12000Daughter       2Divorced0             10      13      11      2452.7777866.66667119.4444
ABC58         63Male          12Black   No         12000Spouse;D       2Married 0             12      11       4      1552.77778      60112.7778
ABC59         74Female        14Black   No              Spouse         2Married 2             10      13       7      2083.3333396.66667     180
ABC60         91Female         8Black   No              Daughter       2Widowed 0             12      15       6      21      7593.33333168.3333
ABC61           Female        10Black   No              Alone          1Widowed 2              6       4      13      1780.55556      90170.5556
ABC62         86Female         5Black   No          9000Daughter       2Widowed 1             10       6       4      1077.77778      80157.7778
ABC63         66Female        15Black   No         12000BROTHER        2Widowed 0              2      13      10      2369.44444      50119.4444
ABC64         60Female        15Black   No         25000Spouse         2Married 0              3      13      12      2563.8888963.33333127.2222
ABC65         67Female        17Black   No         55000Daughter       2Widowed 2              8       7       5      12     100     100     200
ABC68         67Female        13HUMAN   No         50000Spouse         2Married 1              5      13      12      2580.55556      70150.5556
ABC69         76Female        12Black   No         12000Alone          1Divorced1              6      12      11      2380.5555673.33333153.8889
ABC70         71Female        12Black   No         11232Daughter       2Widowed 2             12      11       7      18     100      90     190
ABC71         68Female        15Black   No          8000Alone          1Divorced0              5      10       4      1455.55556      70125.5556
ABC72         89Female         3Black   No              Alone          1Widowed 0              3      11      12      2397.22222     100197.2222
ABC75         69Female        12Black   No         15000Companio       2Married 1             20      15       9      2466.6666763.33333     130
ABC77         80Female         8Black   No         10000Companio       2Widowed 2             30      13      14      2766.6666783.33333     150
ABC78         60Female        15Black   No         50000Spouse         2Married 0              3      17      11      2866.6666773.33333     140
ABC79         71Female        17Black   No         50000Daughter       2Divorced2              7       9       7      1688.8888983.33333172.2222
ABC80         69Female        12Black   No         15000Daughter       2Divorced2             10      14       8      2286.1111183.33333169.4444
ABC83         61Female        12Black   No         19000               0Never Ma0             11      15       9      24      7563.33333138.3333
ABC84         90Female        12Black   No         14000Daughter       2Divorced0              8      15      12      2763.8888963.33333127.2222
ABC85         63Female        17Black   No         25000Spouse         2Married 1              2      13      11      24      7573.33333148.3333
ABC87         75Male          12Black   No         25000Alone          1Widowed 2              2      15       8      2366.66667      70136.6667
ABC90         56Male           9Black   No              SISTER         2Never Ma2             18      13      10      2363.88889      70133.8889
ABC91         68Male          14Black   No              Alone          1Never Ma0              4      16      12      2866.66667      60126.6667
ABC92         66Female        14Black   No         40000BROTHERS       2Divorced0             10      17       9      2672.22222      70142.2222
ABC93         82Male          16Black   No         25000Spouse         2Married 0             10      11       9      2063.8888963.33333127.2222
ABC94         65Female         8Black   Yes        15600Alone          1Widowed 1             20       7       9      1658.3333356.66667     115
ABC95         66Female        14Black   No         16212Alone          1Separate2             10      16      17      3383.3333376.66667     160
ABC97         70Female        16Black   No         30000Daughter       2Widowed 1             25      13       6      1983.3333373.33333156.6667
ABC99         74Female        12Black   No         20000Alone          1Widowed 2             10      10      13      23      7563.33333138.3333
ABC100        65Female        14Black   No         12000Alone          1Widowed 0              1      16      12      2872.22222      80152.2222
ABC102        62Female        15Black   No         30000Daughter       2Widowed 1             19      10       6      16     10096.66667196.6667
ABC103        74Female        17Black   No         45000Alone          1Widowed 1             30      12       6      1877.7777866.66667144.4444
ABC104        75Female        14Black   No         59000Alone          1Divorced1              2      15       8      2386.11111      90176.1111
ABC105        60Female        14Black   No         30000Spouse         2Married 1             16      19      17      3655.55556      60115.5556
ABC107        71Female        15Black   No         19000Daughter       2Widowed 2              5      14      10      2483.3333376.66667     160
ABC108        69Female        13Black   No          3000Alone          1Widowed 0             15      10      10      2072.2222263.33333135.5556
ABC109        65Male          14Black   No         10000Alone          1Widowed 1              5      14       9      2361.1111166.66667127.7778
ABC110        64Female        17Black   No         35000Alone          1Divorced2             28      13       5      1883.33333      90173.3333
ABC111        60Female        13Black   No         30000Spouse         2Married 0              2      11       7      1897.22222     100197.2222
ABC112        62Female        12Black   No         30000Alone          1Divorced1              5       8       8      1683.3333383.33333166.6667
ABC113        60Female        12Black   No              Companio       2Separate2              3      13      11      2461.1111166.66667127.7778
ABC114        60Male          12Black   No        300000Alone          1Never Ma2              7       4       4       8     100     100     200
ABC115        70Female        16Black   No         15264Alone          1Widowed 0              1      13       9      22     100     100     200
ABC116        65Female        12Black   No         14400Alone          1Divorced0             20      15      13      2872.22222      70142.2222
ABC118        63Male          11Black   No          6300SISTER         2Never Ma2              6      14      10      2469.44444      60129.4444
ABC120        65Male          12Black   No         28000Spouse         2Married 1             30       7       7      1486.1111183.33333169.4444
ABC122        87Female         8Black   No         10000Alone          1Widowed 0             10      14       7      21      75      70     145
ABC123        64Male          10Black   No         10000Alone          1Divorced1              5      15       7      2266.6666753.33333     120
ABC125        75Female        16Black   No         25000Alone          1Widowed 0             10      15      10      2533.3333336.66667      70
ABC126        69Female         9Black   No         10000Daughter       2Widowed 1             10      10      10      2038.8888956.6666795.55556
ABC127        88Female        12AmericanNo         14000Daughter       2Widowed 0              5      10       9      1972.2222276.66667148.8889
ABC128        56Female        13Black   No        120000BOY FRIE       2Divorced0             33      12       5      1777.77778      70147.7778
ABC129        67Female        14Black   No         15000Alone          1Divorced1             25      16      11      2794.4444486.66667181.1111
ABC130        75Female        12Black   No         12864Alone          1Widowed 0              6      14       7      2188.88889      80168.8889
ABC131        64Female        16Black   No         89000Alone          1Divorced0             15      14       8      22      50      50     100
ABC132        70Male          13Black   No         34000Spouse         2Married 1             15      10      11      2177.7777886.66667164.4444
ABC133        75Female        16Black   No         60000Alone          1Divorced2              4      14       4      1897.22222     100197.2222
ABC134        65Male          12Black   No         20000Spouse;D       2Married 0             25      16      11      2786.1111183.33333169.4444
ABC135        63Female        12Black   No              Spouse;D       2Married 1             23      16      11      2783.3333383.33333166.6667
ABC136        65Female        16Black   No         18000Alone          1Widowed 0              8      14       9      2388.88889     100188.8889
ABC138        58Male          15Black   No              Companio       2Divorced1              1      12      11      2358.3333363.33333121.6667
ABC139        67Female        11Black   No          8820Alone          1Widowed 2             12      12       9      2180.55556      80160.5556
ABC140        85Female        15Black   No         35000Companio       2Widowed 1             20      16      10      2666.6666763.33333     130
ABC141        60Male          11Black   No          9000Alone          1Never Ma1              2       5       9      1466.66667      80146.6667
ABC142        60Female        16Black   No              Spouse         2Married 1              3      11       8      1988.8888993.33333182.2222
ABC144        73Female        12Black   No          2500Spouse         2Married 1             20       9       9      1869.4444466.66667136.1111
ABC145        66Female        16White   No         15000Spouse         2Married 0             10      13       8      2186.1111183.33333169.4444
ABC146        81Female        16White   No         90000Spouse         2Separate0             25      15       5      2066.6666763.33333     130
ABC147        81Female        17White   No         75000Alone          1Never Ma0             15      12       5      1777.7777873.33333151.1111
ABC151        65Female        13White   No         70000Spouse         2Married 0              3      12       7      19     10096.66667196.6667
ABC152        76Female        17White   No         60000Alone          1Never Ma0              5      11       8      19     100     100     200
ABC153        64Female        16White   No              Spouse         2Married 0              5      13      12      25     100     100     200
ABC154          Female        14White   No              Alone          1Widowed 2              5      14      11      25      5053.33333103.3333
ABC155        79Female        15White   No         50000Alone          1Widowed 0             40      15      11      2683.3333383.33333166.6667
ABC156        69Female        17White   No        150000Spouse         2Married 0             10      12       5      1788.8888993.33333182.2222
ABC159        73Female        12White   No         19000Spouse         2Married 0             10      14      10      2472.22222      60132.2222
ABC161        78Female        12White   No         50000Spouse         2Married 0              6      12      10      2272.2222276.66667148.8889
ABC162        81Male          17White   No         90000Spouse         2Married 2             25      12       8      2072.2222276.66667148.8889
ABC165        81Female        14White   No         75000Alone          1Never Ma0             20      12       4      1661.1111163.33333124.4444
ABC167        68Male          12Black   No         42000Alone          1Divorced1             15      13      10      2369.4444466.66667136.1111
ABC168        66Female        12Black   No          9600Alone          1Widowed 1              3      11      15      2663.88889      70133.8889
ABC170        62Female        12Black   No         24100Daughter       2Widowed 0             10      15       7      2283.3333373.33333156.6667
ABC171        69Female        11Black   No         12156Spouse         2Married 2              7      14      16      30      50      40      90
ABC174        78Male          10Black   No         30000Spouse         2Married 1             10      13       9      2255.5555683.33333138.8889
ABC178        72Female        12Black   No          9270Alone          1Widowed 2              4      16       8      24      7583.33333158.3333
ABC180        61Female        12Black   No          4848Spouse         2Married 1             10      17      11      2880.5555676.66667157.2222
ABC183        78Female        14White   No         12000Alone          1Widowed 2             20      13      11      2472.22222      70142.2222
ABC184        69Female        12Black   No         12924Alone          1Widowed 2              4      12       5      17      75      80     155
ABC185        63Female        13Black   No         70000Spouse;D       2Married 1              8      11       8      1994.4444493.33333187.7778
ABC186        80Female         9Black   No        100000Spouse         2Married 0              0       8       8      1669.4444476.66667146.1111
ABC187        79Male          15White   No         15000Spouse         2Married 2             10       8      13      2177.7777893.33333171.1111
ABC188        57Female        17White   No         25000Alone          1Never Ma1             12      14       8      2255.5555653.33333108.8889
ABC190        83Male          14White   No         50000Spouse         2Married 0             20      14      10      2436.1111143.3333379.44444
ABC191        87Female        12White   No         25000Alone          1Divorced2              6      12       8      2077.7777876.66667154.4444
ABC192        79Male          16White   No         40000Alone          1Widowed 1              5       8       8      16     100     100     200
ABC193        60Female        12Black   No          3500SISTER         2Divorced2             20      14      12      26     100     100     200
ABC194        92Male          16White   No         46000Alone          1Widowed 0              8      12       8      20      7563.33333138.3333
ABC196        80Female        14White   No         96000Alone;WI       1Widowed 2             15      16       8      2461.1111153.33333114.4444
ABC197        55Female        12Black   No              MOTHER         2Divorced0              2      11      11      2263.8888966.66667130.5556
ABC199        88Female        13White   No         15000Alone          1Widowed 2             12      12      11      2388.8888983.33333172.2222
ABC200        81Female        12White   No         24000Alone          1Divorced1              1      13      10      2372.22222      80152.2222
ABC202        63Male          15White   No         50000Alone          1Divorced2             10      14      10      2444.4444446.6666791.11111
ABC203        60Male          14Black   No         30000Spouse;D       2Married 0             15      11       9      2080.5555686.66667167.2222
ABC204        72Female        13Black   No         30000Alone          1Divorced1             10      12       8      2077.77778      80157.7778
ABC205        70Female        12White   No         40000Spouse         2Married 0              6       9       8      1786.1111166.66667152.7778
ABC207        60Female        14White   No         20000Alone          1Divorced0             10      14       9      2388.88889      90178.8889
ABC210        75Female        12White   No         48000Spouse         2Married 2             25      15       6      2169.4444463.33333132.7778
ABC212        78Female        12White   No                             0Divorced2             10      15       9      2452.7777853.33333106.1111
ABC213        74Female        16Black   No         45000LIVES WI       2Divorced0             12      17       8      2588.8888986.66667175.5556
ABC216        84Female        10White   No          2000Daughter       2Widowed 2             30      14       8      2261.1111163.33333124.4444
ABC217        72Male          15White   No         60000Spouse;D       2Married 2             25       6       4      1072.2222273.33333145.5556
ABC220        82Female        12White   No         20000Spouse         2Married 0              5       7       5      12     100     100     200
ABC221        60Female        17Black   No         26000Alone          1Never Ma1              3      16      16      32      2546.6666771.66667
ABC222        64Female        15White   No         28000Alone          1Divorced1              4       8       7      1597.22222     100197.2222
ABC223        76Male          17FROM INDYes        80000Spouse         2Married 2             10       9       4      1388.88889      90178.8889
ABC224        66Female        14White   No         20000HUSBAND        2Married 1             25      11      13      2486.1111183.33333169.4444
ABC225        69Male          16White   No         55000Spouse         2Married 0              4       7       5      12     10096.66667196.6667
ABC227        67Female        14White   No              Spouse         2Married 0              2      11      11      2291.66667     100191.6667
ABC229        73Female        12White   No              Daughter       2Widowed 1             15      19      12      31     100     100     200
ABC230        79Female        15White   No         15000Spouse         2Married 1             30       5       4       983.3333383.33333166.6667
ABC231        70Female        12White   No         25000Alone          1Divorced1             10      15      10      2566.6666763.33333     130
ABC232        76Female        12White   No         11000SISTER         2Divorced2             15      13       8      21      2556.6666781.66667
ABC233        65Female        12White   No         70000Spouse         2Married 1             15      12       7      1955.55556      50105.5556
ABC234        93Female        12White   No         55000Daughter       2Widowed 1             10       8      12      2055.5555653.33333108.8889
ABC235        67Male          13White   No         60000Spouse         2Married 2             25       9       5      1483.3333383.33333166.6667
ABC236        72Female        12White   No         30000Alone          1Divorced0             20      12       8      2066.6666766.66667133.3333
ABC237        62Female        12White   No         60000Spouse         2Married 0              2      15      13      2883.3333383.33333166.6667
ABC238        71Female        12White   No              Alone          1Widowed 1             28      20      14      3477.7777873.33333151.1111
ABC239        74Male          17White   No         85000Spouse         2Married 2             10      10       8      1883.3333383.33333166.6667
ABC241        66Female        14White   No         15000HUSBAND        2Married 2             18      14       6      20     10096.66667196.6667
ABC242        77Male          16White   No              Spouse         2Married 0             10      15      11      2686.11111      80166.1111
ABC243        75Female        12White   No              Spouse         2Married 0              6      13      10      2355.55556      50105.5556
ABC244        71Female        17White   No         40000Spouse         2Married 0             11      13       9      2283.3333383.33333166.6667
ABC245        71Female        12White   No         40000SISTER         2Divorced2             15       6       7      13     100     100     200
ABC246        62Male          12White   No              Spouse         2Married 1             15      12       8      2072.2222266.66667138.8889
ABC247        62Male          16White   No         40000Spouse         2Married 2             40      14       7      2177.7777863.33333141.1111
ABC248        80Male          13White   No              Alone          1Widowed 0             10      14       9      23      50      50     100
ABC249        69Female        13White   No              Spouse         2Married 2              5      16       8      2483.3333383.33333166.6667
ABC250        80Female        12White   No         50000Spouse         2Married 2             25       9       6      15     100     100     200
ABC252        86Male          13White   No         55000Spouse         2Married 1             20      13       6      1983.3333383.33333166.6667
ABC253        60Female        14White   No              Alone          1Divorced0              5      14      16      3080.5555683.33333163.8889
ABC254        78Female        13White   No         15000Daughter       2Widowed 2              3      12       7      1972.2222266.66667138.8889
ABC255        75Female        12White   No         12000Alone          1Never Ma0             10      10      10      2072.2222266.66667138.8889
ABC257        69Female        17White   No         36000Alone          1Divorced2             19      14       5      19      7583.33333158.3333
ABC258        74Male          14White   No         45000Spouse         2Married 0              6      14       9      2397.22222      90187.2222
ABC259        75Female        12White   No         22000Alone          1Divorced2             12      15       9      2486.1111183.33333169.4444
ABC261        81Female         9White   No         13250Alone          1Widowed 2              9      12       7      1961.11111      60121.1111
ABC263        69Female        17White   No         45000Spouse         2Married 2             10      11      13      2483.3333376.66667     160
ABC264        70Female        17White   No         22000Alone          1Widowed 1             10      14      13      27     10093.33333193.3333
ABC265        70Male          12White   No         45000Spouse         2Married 2             15      13       8      2172.2222273.33333145.5556
ABC267        68Female        12White   No         35000Daughter       2Widowed 1             48      11       9      2063.8888963.33333127.2222
ABC268        67Female        17Asian orNo         50000Spouse         2Married 0              6      16      13      2966.6666776.66667143.3333
ABC271        82Female        16White   No         30000Daughter       2Divorced0             20      10       7      17     10096.66667196.6667
ABC272        82Female        12White   No         30000Alone          1Widowed 1              2      17      13      3080.5555676.66667157.2222
ABC273        74Female        12White   No         45000Spouse         2Married 0             14      12       8      2069.4444466.66667136.1111
ABC276        91Female        12White   No         24000Alone          1Widowed 1             10       9       4      1394.44444     100194.4444
ABC277        71Female        16Asian orNo              Spouse         2Married 0             15      13      13      2666.6666766.66667133.3333
ABC278        87Female        14White   No         20054Daughter       2Divorced2              4      11       6      17     100     100     200
ABC279        61Female        17White   No         12000Alone          1Divorced1             10      12       9      2194.4444486.66667181.1111
ABC281        66Female        12White   No         35000Alone          1Divorced1             10      15      13      2855.55556      50105.5556
ABC282        63Female        14Black   Yes        20000Daughter       2Widowed 2             20      12       5      1769.44444      80149.4444
ABC283        78Female        11White   No         32000Alone          1Widowed 0              5      15      11      2652.7777863.33333116.1111
ABC284        64Female        12White   No         10000Spouse         2Married 0              3       8       7      1583.3333383.33333166.6667
ABC286        77Female        12Asian orNo         29000Alone          1Widowed 0             10      13       5      1847.2222243.3333390.55556
ABC291        71Female        14White   No              Spouse         2Married 0             16      13      10      23     100     100     200
ABC292        66Female        12White   No        100000Spouse         2Married 2              1      14       8      2269.4444466.66667136.1111
ABC293        71Female        14White   No         15000Alone          1Widowed 0              4      12       8      2066.66667      60126.6667
ABC295        71Male          12White   No         16000Spouse         2Married 2              8       8       6      1477.77778      80157.7778
ABC296        69Female        12White   No              Spouse         2Married 0             15      12       6      1886.1111176.66667162.7778
ABC297        66Female        14White   No         25000Spouse         2Married 2             15      15       6      21     10096.66667196.6667
ABC298        65Female        12White   No         30000Alone          1Widowed 1             15      15       9      2483.3333393.33333176.6667
ABC299        77Female        13White   No         48000Alone          1Widowed 0             15      16       4      2086.11111      80166.1111
